# Supplementary material for: Two center experience of capsule endoscopy in Iran: Report on 101 cases
Source: F1000Res. 2018 Feb 12;6:1765. Originally published 2017 Sep 27. [Version 2] doi: 10.12688/f1000research.11288.2 (PMC5814745; doi:10.12688/f1000research.11288.2)
Supplement: Data for all the variables collected for each study participant in SPSS and Excel format, i.e. age, sex, gender, clinical manifestation, preliminary tests performed (DX-primary), final diagnose with CE (DX-End) [file f1000research-6-14976-s0000.tgz]

Archive with 1 entries (1 files):
- 28f21d99-83db-4c08-9dd1-3dbbbdfb1bc6_Dataset_1.zip
